# Supplementary material for: Prognostic Role of Neutrophil, Monocyte and Platelet to Lymphocyte Ratios in Advanced Ovarian Cancer According to the Time of Debulking Surgery
Source: Int J Mol Sci. 2023 Jul 13;24(14):11420. doi: 10.3390/ijms241411420 (PMC10380459; doi:10.3390/ijms241411420)
Supplement: Supplementary file 1 [file ijms-24-11420-s001.zip]

Archive with 1 entries (1 files):
- ijms-2461996-supplementary.pdf
